# Supplementary material for: HERV-W ENV Induces Innate Immune Activation and Neuronal Apoptosis via linc01930/cGAS Axis in Recent-Onset Schizophrenia
Source: Int J Mol Sci. 2023 Feb 3;24(3):3000. doi: 10.3390/ijms24033000 (PMC9917391; doi:10.3390/ijms24033000)
Supplement: Supplementary file 1 [file ijms-24-03000-s001.zip]

Archive with 1 entries (1 files):
- ijms-2164478-supplementary.pdf
